# Supplementary material for: Outcome after acute ischemic stroke is linked to sex-specific lesion patterns
Source: Nat Commun. 2021 Jun 2;12:3289. doi: 10.1038/s41467-021-23492-3 (PMC8172535; doi:10.1038/s41467-021-23492-3)
Supplement: Supplementary file 4 — Supplementary Data 1 [file 41467_2021_23492_MOESM4_ESM.xlsx]

## Sheet: Sheet1
Region	Region-wise lesion load:	Region-wise frequencies:
	p-value (Bonferroni-corrected for multiple comparisons)	p-value (Bonferroni-corrected for multiple comparisons)
Left Frontal Pole	1	1
Right Frontal Pole	1	1
Left Insular Cortex	1	1
Right Insular Cortex	1	1
Left Superior Frontal Gyrus	1	1
Right Superior Frontal Gyrus	1	1
Left Middle Frontal Gyrus	1	1
Right Middle Frontal Gyrus	1	1
Left Inferior Frontal Gyrus, pars triangularis	1	1
Right Inferior Frontal Gyrus, pars triangularis	1	1
Left Inferior Frontal Gyrus, pars opercularis	1	1
Right Inferior Frontal Gyrus, pars opercularis	1	1
Left Precentral Gyrus	1	1
Right Precentral Gyrus	1	1
Left Temporal Pole	1	1
Right Temporal Pole	1	1
Left Superior Temporal Gyrus, anterior division	1	1
Right Superior Temporal Gyrus, anterior division	1	1
Left Superior Temporal Gyrus, posterior division	1	1
Right Superior Temporal Gyrus, posterior division	1	1
Left Middle Temporal Gyrus, anterior division	1	1
Right Middle Temporal Gyrus, anterior division	1	1
Left Middle Temporal Gyrus, posterior division	1	1
Right Middle Temporal Gyrus, posterior division	1	1
Left Middle Temporal Gyrus, temporooccipital part	1	1
Right Middle Temporal Gyrus, temporooccipital part	1	1
Left Inferior Temporal Gyrus, anterior division	1	1
Right Inferior Temporal Gyrus, anterior division	1	1
Left Inferior Temporal Gyrus, posterior division	1	1
Right Inferior Temporal Gyrus, posterior division	1	1
Left Inferior Temporal Gyrus, temporooccipital part	1	1
Right Inferior Temporal Gyrus, temporooccipital part	1	1
Left Postcentral Gyrus	1	1
Right Postcentral Gyrus	1	1
Left Superior Parietal Lobule	1	1
Right Superior Parietal Lobule	1	1
Left Supramarginal Gyrus, anterior division	1	1
Right Supramarginal Gyrus, anterior division	1	1
Left Supramarginal Gyrus, posterior division	1	1
Right Supramarginal Gyrus, posterior division	1	1
Left Angular Gyrus	1	1
Right Angular Gyrus	1	1
Left Lateral Occipital Cortex, superior division	1	1
Right Lateral Occipital Cortex, superior division	1	1
Left Lateral Occipital Cortex, inferior division	1	1
Right Lateral Occipital Cortex, inferior division	1	1
Left Intracalcarine Cortex	1	1
Right Intracalcarine Cortex	1	1
Left Frontal Medial Cortex	1	1
Right Frontal Medial Cortex	1	1
Left Supplementary Motor Cortex	1	1
Right Supplementary Motor Cortex	1	1
Left Subcallosal Cortex	1	1
Right Subcallosal Cortex	1	1
Left Paracingulate Gyrus	1	1
Right Paracingulate Gyrus	1	1
Left Cingulate Gyrus, anterior division	1	1
Right Cingulate Gyrus, anterior division	1	1
Left Cingulate Gyrus, posterior division	1	1
Right Cingulate Gyrus, posterior division	1	1
Left Precuneous Cortex	1	1
Right Precuneous Cortex	1	1
Left Cuneal Cortex	1	1
Right Cuneal Cortex	1	1
Left Frontal Orbital Cortex	1	1
Right Frontal Orbital Cortex	1	1
Left Parahippocampal Gyrus, anterior division	1	1
Right Parahippocampal Gyrus, anterior division	1	1
Left Parahippocampal Gyrus, posterior division	1	1
Right Parahippocampal Gyrus, posterior division	1	1
Left Lingual Gyrus	1	1
Right Lingual Gyrus	1	1
Left Temporal Fusiform Cortex, anterior division	1	1
Right Temporal Fusiform Cortex, anterior division	1	1
Left Temporal Fusiform Cortex, posterior division	1	1
Right Temporal Fusiform Cortex, posterior division	1	1
Left Temporal Occipital Fusiform Cortex	1	1
Right Temporal Occipital Fusiform Cortex	1	1
Left Occipital Fusiform Gyrus	1	1
Right Occipital Fusiform Gyrus	1	1
Left Frontal Operculum Cortex	1	1
Right Frontal Operculum Cortex	1	1
Left Central Opercular Cortex	1	1
Right Central Opercular Cortex	1	1
Left Parietal Operculum Cortex	1	1
Right Parietal Operculum Cortex	1	1
Left Planum Polare	1	1
Right Planum Polare	1	1
Left Heschl's Gyrus	1	1
Right Heschl's Gyrus	1	1
Left Planum Temporale	1	1
Right Planum Temporale	1	1
Left Occipital Pole	1	1
Right Occipital Pole	1	1
Left Thalamus	1	1
Left Caudate	1	1
Left Putamen	1	1
Left Pallidum	1	1
Brain-Stem	1	1
Left Hippocampus	1	1
Left Amygdala	1	1
Left Accumbens	1	1
Right Thalamus	1	1
Right Caudate	1	1
Right Putamen	1	1
Right Pallidum	1	1
Right Hippocampus	1	1
Right Amygdala	1	1
Right Accumbens	1	1
anterior thalamic radiation l	1	1
anterior thalamic radiation r	1	1
corticospinal tract l	1	1
corticospinal tract r	1	1
cingulum 1	1	1
cingulum 2	1	1
cingulum 3	1	1
cingulum 4	1	1
forceps major	1	1
forceps minor	1	1
inferior fronto occipital fasciculus l	1	1
inferior fronto occipital fasciculus r	1	1
inferior longitudinal fasciculus l	1	1
inferior longitudinal fasciculus r	1	1
superior longitudinal fasciculus l	1	1
superior longitudinal fasciculus r	1	1
uncinate fasciculus l	1	1
uncinate fasciculus r	1	1
superior longitudinal fasciculus (temp) l	1	1
superior longitudinal fasciculus (temp) r	1	1
