# Supplementary material for: Outcome after acute ischemic stroke is linked to sex-specific lesion patterns
Source: Nat Commun. 2021 Jun 2;12:3289. doi: 10.1038/s41467-021-23492-3 (PMC8172535; doi:10.1038/s41467-021-23492-3)
Supplement: Supplementary file 5 — Supplementary Data 2 [file 41467_2021_23492_MOESM5_ESM.xlsx]

## Sheet: Sheet1
Region	Region-wise lesion load:	Region-wise frequencies:
	p-value (Bonferroni-corrected)	p-value (Bonferroni-corrected)
Frontal Pole	1	1
Insular Cortex	1	1
Superior Frontal Gyrus	1	1
Middle Frontal Gyrus	1	1
Inferior Frontal Gyrus, pars triangularis	1	1
Inferior Frontal Gyrus, pars opercularis	1	1
Precentral Gyrus	1	1
Temporal Pole	1	1
Superior Temporal Gyrus, anterior division	1	1
Superior Temporal Gyrus, posterior division	1	1
Middle Temporal Gyrus, anterior division	1	1
Middle Temporal Gyrus, posterior division	1	1
Middle Temporal Gyrus, temporooccipital part	1	1
Inferior Temporal Gyrus, anterior division	1	1
Inferior Temporal Gyrus, posterior division	1	1
Inferior Temporal Gyrus, temporooccipital part	1	1
Postcentral Gyrus	1	1
Superior Parietal Lobule	1	1
Supramarginal Gyrus, anterior division	1	1
Supramarginal Gyrus, posterior division	1	1
Angular Gyrus	1	1
Lateral Occipital Cortex, superior division	1	1
Lateral Occipital Cortex, inferior division	1	1
Intracalcarine Cortex	1	1
Frontal Medial Cortex	1	1
Supplementary Motor Cortex	1	1
Subcallosal Cortex	1	1
Paracingulate Gyrus	1	1
Cingulate Gyrus, anterior division	1	1
Cingulate Gyrus, posterior division	1	1
Precuneous Cortex	1	1
Cuneal Cortex	1	1
Frontal Orbital Cortex	1	1
Parahippocampal Gyrus, anterior division	1	1
Parahippocampal Gyrus, posterior division	1	1
Lingual Gyrus	1	1
Temporal Fusiform Cortex, anterior division	1	1
Temporal Fusiform Cortex, posterior division	1	1
Temporal Occipital Fusiform Cortex	1	1
Occipital Fusiform Gyrus	1	1
Frontal Operculum Cortex	1	1
Central Opercular Cortex	1	1
Parietal Operculum Cortex	1	1
Planum Polare	1	1
Heschl's Gyrus	1	1
Planum Temporale	0.64	1
Left Occipital Pole	1	1
Thalamus	1	1
Caudate	1	1
Putamen	1	1
Pallidum	1	1
Hippocampus	1	1
Amygdala	1	1
Accumbens	1	1
anterior thalamic radiation	1	1
corticospinal tract	1	1
inferior fronto occipital fasciculus	1	1
inferior longitudinal fasciculus	1	1
superior longitudinal fasciculus	1	1
uncinate fasciculus	1	1
superior longitudinal fasciculus (temp)	0.12	0.46
