# Supplementary material for: Outcome after acute ischemic stroke is linked to sex-specific lesion patterns
Source: Nat Commun. 2021 Jun 2;12:3289. doi: 10.1038/s41467-021-23492-3 (PMC8172535; doi:10.1038/s41467-021-23492-3)
Supplement: Supplementary file 7 — Source Data [file 41467_2021_23492_MOESM7_ESM.xlsx]

## Sheet: Figure 1
Figure 1
Nifti-files for brain renderings can be found here: https://github.com/AnnaBonkhoff/BMH_stroke_severity_sex_differences

## Sheet: Figure 2a
Figure 2a	left	right			left	right
Frontal Pole	2.74591	0.481046		Thalamus	6.08283	2.65871
Insular Cortex	6.64279	1.08708		Caudate	6.70363	3.80496
Superior Frontal Gyrus	0.272277	0.137707		Putamen	8.76632	5.51503
Middle Frontal Gyrus	2.09087	0.713151		Pallidum	4.33443	1.47275
Inferior Frontal Gyrus, pars triangularis	1.93496	0.134319		Brain-Stem	28.1299	28.1299
Inferior Frontal Gyrus, pars opercularis	3.0468	0.558833		Hippocampus	1.81096	1.55817
Precentral Gyrus	2.84357	1.8793		Amygdala	2.97968	0.699732
Temporal Pole	3.40183	0.628963		Accumbens	0.343347	0.429992
Superior Temporal Gyrus, anterior division	1.79289	0.118781		Anterior thalamic radiation	8.21516	4.21675
Superior Temporal Gyrus, posterior division	3.04503	0.024663		Corticospinal tract	23.2555	18.0047
Middle Temporal Gyrus, anterior division	1.53012	0.0289917		Cingulum 1	0.0612458	0.0612458
Middle Temporal Gyrus, posterior division	2.81916	0.0423041		Cingulum 2	0.05407	0.05407
Middle Temporal Gyrus, temporooccipital part	2.54956	-0.121811		Cingulum 3	0.586188	0.586188
Inferior Temporal Gyrus, anterior division	0.815088	-0.00893598		Cingulum 4	0.390773	0.390773
Inferior Temporal Gyrus, posterior division	0.79049	0.144837		Forceps major	0.728449	0.728449
Inferior Temporal Gyrus, temporooccipital part	0.891848	-0.0248999		Forceps minor	1.3922	1.3922
Postcentral Gyrus	4.90069	3.01921		Inferior fronto occipital fasciculus	7.66722	2.84423
Superior Parietal Lobule	2.08301	0.851149		Inferior longitudinal fasciculus	3.91736	0.536737
Supramarginal Gyrus, anterior division	3.09687	2.41406		Superior longitudinal fasciculus	6.84171	4.42786
Supramarginal Gyrus, posterior division	2.80945	1.30713		Uncinate fasciculus	5.14477	1.02301
Angular Gyrus	2.9289	0.406662		Superior longitudinal fasciculus (temp)	0.531259	-0.0267021
Lateral Occipital Cortex, superior division	5.06982	0.00433802
Lateral Occipital Cortex, inferior division	2.43574	-0.127353
Intracalcarine Cortex	0.421769	0.0574089
Frontal Medial Cortex	0.0993814	0.831903
Supplementary Motor Cortex	0.250545	0.0546864
Subcallosal Cortex	0.171297	0.69263
Paracingulate Gyrus	0.264144	0.506841
Cingulate Gyrus, anterior division	0.158082	0.308505
Cingulate Gyrus, posterior division	0.0856165	0.161244
Precuneous Cortex	0.43987	0.460249
Cuneal Cortex	0.222394	0.225917
Frontal Orbital Cortex	4.09826	0.227404
Parahippocampal Gyrus, anterior division	1.07717	0.450261
Parahippocampal Gyrus, posterior division	1.30556	0.658851
Lingual Gyrus	0.914735	0.223826
Temporal Fusiform Cortex, anterior division	0.504659	0.0439823
Temporal Fusiform Cortex, posterior division	1.75352	0.965693
Temporal Occipital Fusiform Cortex	1.39733	0.555463
Occipital Fusiform Gyrus	0.376201	1.16903
Frontal Operculum Cortex	3.91238	0.206891
Central Opercular Cortex	4.91573	1.77876
Parietal Operculum Cortex	3.68928	2.13841
Planum Polare	3.24597	0.163317
Heschl's Gyrus	2.95386	0.772026
Planum Temporale	3.14112	0.821971
Occipital Pole	0.919357	0.458475

## Sheet: Figure 3 (left outer circle)
Figure 3 (Outer circle)	Mean	hpdi_5%	hpdi_95%
Lesion_atom_1	1.02	0.422	1.61
Lesion_atom_2	0.24	-0.188	0.649
Lesion_atom_3	1.08	-1.02	3.24
Lesion_atom_4	2.64	1.44	3.82
Lesion_atom_5	-1.02	-1.96	-0.162
Lesion_atom_6	0.585	-0.804	1.88
Lesion_atom_7	4.76	3.49	6.07
Lesion_atom_8	7.04	3.75	10.5
Lesion_atom_9	3.57	1.24	5.77
Lesion_atom_10	1.76	0.222	3.37

## Sheet: Figure 3 (right outer circle)
Figure 3 (Outer circle)	Mean	hpdi_5%	hpdi_95%
Lesion_atom_1	-0.18	-0.797	0.405
Lesion_atom_2	0.639	0.268	1.02
Lesion_atom_3	0.995	-0.284	2.38
Lesion_atom_4	1.89	1	2.9
Lesion_atom_5	-0.173	0.625	0.312
Lesion_atom_6	1.96	1.07	2.94
Lesion_atom_7	3.15	2.22	4.02
Lesion_atom_8	2.37	0.393	4.27
Lesion_atom_9	0.152	-1.36	1.69
Lesion_atom_10	-0.233	1.26	0.881

## Sheet: Figure 4a
Figure 4a	left	right			left	right
Frontal Pole	2.84978	1.54811		Thalamus	9.18555	3.90601
Insular Cortex	8.04256	1.06594		Caudate	8.48801	4.67413
Superior Frontal Gyrus	0.148372	0.565882		Putamen	10.8561	6.62073
Middle Frontal Gyrus	1.34748	1.42053		Pallidum	5.64053	1.79808
Inferior Frontal Gyrus, pars triangularis	1.62443	0.424399		Brain-Stem	41.21	41.21
Inferior Frontal Gyrus, pars opercularis	2.29408	0.963941		Hippocampus	4.01668	2.27567
Precentral Gyrus	1.42158	2.55617		Amygdala	4.41989	0.845969
Temporal Pole	7.24098	0.670765		Accumbens	0.344484	0.633725
Superior Temporal Gyrus, anterior division	4.69386	0.0229844		Anterior thalamic radiation	10.905	5.26097
Superior Temporal Gyrus, posterior division	10.0997	-0.36704		Corticospinal tract	32.9588	25.3942
Middle Temporal Gyrus, anterior division	4.14404	-0.0551179		Cingulum 1	0.0571462	0.0571462
Middle Temporal Gyrus, posterior division	8.49192	-0.377265		Cingulum 2	0.163681	0.163681
Middle Temporal Gyrus, temporooccipital part	8.82906	-0.724236		Cingulum 3	1.63819	1.63819
Inferior Temporal Gyrus, anterior division	2.09551	-0.0432445		Cingulum 4	0.62695	0.62695
Inferior Temporal Gyrus, posterior division	2.18544	0.131528		Forceps major	3.93664	3.93664
Inferior Temporal Gyrus, temporooccipital part	2.7936	-0.142872		Forceps minor	1.72035	1.72035
Postcentral Gyrus	6.08852	3.6077		Inferior fronto occipital fasciculus	12.4213	3.2791
Superior Parietal Lobule	4.29986	1.07392		Inferior longitudinal fasciculus	11.1739	0.396961
Supramarginal Gyrus, anterior division	4.73771	2.82067		Superior longitudinal fasciculus	9.63379	5.15378
Supramarginal Gyrus, posterior division	7.65872	1.19484		Uncinate fasciculus	7.58004	1.09887
Angular Gyrus	11.1176	-0.102873		Superior longitudinal fasciculus (temp)	1.41822	-0.306611
Lateral Occipital Cortex, superior division	17.2424	-0.571589
Lateral Occipital Cortex, inferior division	10.3938	-0.629877
Intracalcarine Cortex	2.52884	0.239734
Frontal Medial Cortex	0.189386	1.43688
Supplementary Motor Cortex	0.586814	0.216886
Subcallosal Cortex	0.158444	0.994792
Paracingulate Gyrus	0.116428	1.07691
Cingulate Gyrus, anterior division	0.0925056	0.588393
Cingulate Gyrus, posterior division	0.513338	0.285226
Precuneous Cortex	2.07247	0.929711
Cuneal Cortex	1.33343	0.460163
Frontal Orbital Cortex	4.58302	0.505929
Parahippocampal Gyrus, anterior division	2.62223	0.612295
Parahippocampal Gyrus, posterior division	2.4544	1.04239
Lingual Gyrus	3.89344	0.684364
Temporal Fusiform Cortex, anterior division	1.37882	0.0197603
Temporal Fusiform Cortex, posterior division	3.16655	1.45128
Temporal Occipital Fusiform Cortex	3.18854	0.873128
Occipital Fusiform Gyrus	2.25562	1.84804
Frontal Operculum Cortex	3.97716	0.337761
Central Opercular Cortex	4.3482	1.96324
Parietal Operculum Cortex	5.80886	2.3576
Planum Polare	5.80286	-0.0152367
Heschl's Gyrus	4.69303	0.778908
Planum Temporale	6.31729	0.768455
Occipital Pole	4.97222	0.818952

## Sheet: Figure 4b
Figure 4b	left	right			left	right
Frontal Pole	2.60749	-0.11155		Thalamus	3.74743	1.63636
Insular Cortex	6.18876	1.27437		Caudate	5.6186	3.26104
Superior Frontal Gyrus	0.313721	-0.04219		Putamen	7.45665	4.8224
Middle Frontal Gyrus	2.34007	0.361613		Pallidum	3.59723	1.28346
Inferior Frontal Gyrus, pars triangularis	1.99386	-0.03174		Brain-Stem	13.8649	13.8649
Inferior Frontal Gyrus, pars opercularis	3.25878	0.394889		Hippocampus	0.969137	0.816182
Precentral Gyrus	3.37208	1.80713		Amygdala	2.36513	0.628271
Temporal Pole	2.22015	0.593355		Accumbens	0.328303	0.231864
Superior Temporal Gyrus, anterior division	0.934711	0.123672		Anterior thalamic radiation	6.58073	3.56141
Superior Temporal Gyrus, posterior division	1.12695	0.082922		Corticospinal tract	13.6252	10.441
Middle Temporal Gyrus, anterior division	0.76534	0.035057		Cingulum 1	0.053766	0.053766
Middle Temporal Gyrus, posterior division	1.20461	0.088988		Cingulum 2	-0.00966	-0.00966
Middle Temporal Gyrus, temporooccipital part	0.818064	-0.08254		Cingulum 3	0.079667	0.079667
Inferior Temporal Gyrus, anterior division	0.433942	-0.00733		Cingulum 4	0.190479	0.190479
Inferior Temporal Gyrus, posterior division	0.376534	0.102082		Forceps major	-0.41257	-0.41257
Inferior Temporal Gyrus, temporooccipital part	0.324485	-0.05613		Forceps minor	1.1266	1.1266
Postcentral Gyrus	4.10788	3.23723		Inferior fronto occipital fasciculus	5.79903	2.45558
Superior Parietal Lobule	1.07995	0.81547		Inferior longitudinal fasciculus	1.68643	0.403753
Supramarginal Gyrus, anterior division	2.81759	2.60569		Superior longitudinal fasciculus	5.61755	4.4224
Supramarginal Gyrus, posterior division	1.59261	1.39691		Uncinate fasciculus	4.14382	0.935378
Angular Gyrus	0.759772	0.476651		Superior longitudinal fasciculus (temp)	0.26972	-0.01551
Lateral Occipital Cortex, superior division	1.26618	-0.09467
Lateral Occipital Cortex, inferior division	0.214631	-0.14647
Intracalcarine Cortex	-0.33469	-0.03853
Frontal Medial Cortex	0.04127	0.368728
Supplementary Motor Cortex	0.085271	-0.02974
Subcallosal Cortex	0.169689	0.370621
Paracingulate Gyrus	0.318744	0.139277
Cingulate Gyrus, anterior division	0.176115	0.088968
Cingulate Gyrus, posterior division	-0.06794	0.04608
Precuneous Cortex	-0.17399	0.130869
Cuneal Cortex	-0.17648	0.077742
Frontal Orbital Cortex	3.76444	0.07604
Parahippocampal Gyrus, anterior division	0.57527	0.24608
Parahippocampal Gyrus, posterior division	0.500721	0.304823
Lingual Gyrus	-0.27412	0.012684
Temporal Fusiform Cortex, anterior division	0.240889	0.041465
Temporal Fusiform Cortex, posterior division	0.779158	0.492636
Temporal Occipital Fusiform Cortex	0.364631	0.26259
Occipital Fusiform Gyrus	-0.29853	0.537297
Frontal Operculum Cortex	3.71952	0.143979
Central Opercular Cortex	5.19784	1.977
Parietal Operculum Cortex	3.30992	2.33172
Planum Polare	2.49225	0.224705
Heschl's Gyrus	2.58338	0.847829
Planum Temporale	2.42527	0.913942
Occipital Pole	-0.45731	0.165354

## Sheet: Figure 5
Figure 5 Difference distributions	Mean	hpdi_5%	hpdi_95%
Lesion_atom_1 (a)	-1.2	-1.96	-0.312
Lesion_atom_7 (b)	-1.61	-3.12	-0.0171
Lesion_atom_8 ( c)	-4.67	-8.55	-1.08
Lesion_atom_9 (d)	-3.42	-6.15	-0.629
Lesion_atom_10 ( e)	-1.99	-3.9	-0.216

## Sheet: Suppl. Figure 1
Supplementary Figure 1
	NIHSS	# of patients			NIHSS	# of patients			NIHSS	# of patients
All	0	93		Women	0	29		Men	0	64
	1	85			1	34			1	51
	2	78			2	25			2	53
	3	68			3	34			3	34
	4	38			4	8			4	30
	5	21			5	10			5	11
	6	27			6	5			6	22
	7	24			7	14			7	10
	8	10			8	4			8	6
	9	12			9	4			9	8
	10	9			10	3			10	6
	11	14			11	8			11	6
	12	9			12	2			12	7
	13	9			13	2			13	7
	14	7			14	1			14	6
	15	9			15	3			15	6
	16	4			16	3			16	1
	17	9			17	3			17	6
	18	4			18	3			18	1
	19	6			19	2			19	4
	20	2			20	1			20	1
	21	2			21	1			21	1
	22	3			22	2			22	1
	23	3			23	1			23	2
	24	0			24	0			24	0
	25	3			25	2			25	1
	26	1			26	0			26	1
	27	2			27	2			27	0
	28	0			28	0			28	0
	29	0			29	0			29	0
	30	0			30	0			30	0
	31	2			31	1			31	1
	32	0			32	0			32	0
	33	0			33	0			33	0
	34	0			34	0			34	0
	35	0			35	0			35	0
	36	1			36	1			36	0
	37	0			37	0			37	0
	38	0			38	0			38	0
	39	0			39	0			39	0
	40	0			40	0			40	0
	41	0			41	0			41	0
	42	0			42	0			42	0

## Sheet: Suppl. Figure 2
Supplementary Figure 2	Mean	hpdi_5%	hpdi_95%
Lesion_atom_1	0.262	-0.163	0.65
Lesion_atom_2	0.464	0.19	0.73
Lesion_atom_3	-0.919	-0.243	2.18
Lesion_atom_4	2.18	1.43	2.99
Lesion_atom_5	-0.211	-0.587	0.183
Lesion_atom_6	1.58	0.818	2.4
Lesion_atom_7	3.76	2.99	4.49
Lesion_atom_8	4.8	2.89	6.98
Lesion_atom_9	0.872	-0.573	2.28
Lesion_atom_10	0.294	-0.661	1.19

## Sheet: Suppl. Figure 4a
Supplementary Figure 4a	left	right			left	right
Frontal Pole	2.93518	1.42884		Thalamus	9.6099	1.54533
Insular Cortex	8.47197	0.638718		Caudate	14.3421	1.10504
Superior Frontal Gyrus	0.238189	1.02103		Putamen	21.7523	1.69463
Middle Frontal Gyrus	3.63259	1.98676		Pallidum	15.0699	1.14196
Inferior Frontal Gyrus, pars triangularis	2.52717	0.275771		Brain-Stem	25.2364	25.2364
Inferior Frontal Gyrus, pars opercularis	3.53502	0.463188		Hippocampus	2.41961	0.970217
Precentral Gyrus	5.10209	3.15096		Amygdala	5.20875	0.631813
Temporal Pole	2.79942	0.287718		Accumbens	2.01072	0.164682
Superior Temporal Gyrus, anterior division	1.04587	0.00295657		Anterior thalamic radiation	19.2526	1.98289
Superior Temporal Gyrus, posterior division	1.58035	0.00570126		Corticospinal tract	37.2304	10.3345
Middle Temporal Gyrus, anterior division	0.735355	0.0168678		Cingulum 1	1.14288	1.14288
Middle Temporal Gyrus, posterior division	1.37856	0.201871		Cingulum 2	0.424453	0.424453
Middle Temporal Gyrus, temporooccipital part	1.69876	0.423713		Cingulum 3	0.988325	0.988325
Inferior Temporal Gyrus, anterior division	0.192639	0.0472495		Cingulum 4	0.687017	0.687017
Inferior Temporal Gyrus, posterior division	0.377169	0.0149808		Forceps major	5.28585	5.28585
Inferior Temporal Gyrus, temporooccipital part	0.716595	0.502057		Forceps minor	3.76594	3.76594
Postcentral Gyrus	5.22686	3.39839		Inferior fronto occipital fasciculus	15.1502	2.73999
Superior Parietal Lobule	2.77077	2.2617		Inferior longitudinal fasciculus	4.44132	1.20547
Supramarginal Gyrus, anterior division	3.04994	1.51004		Superior longitudinal fasciculus	8.68925	4.71842
Supramarginal Gyrus, posterior division	2.25387	0.879444		Uncinate fasciculus	9.0909	0.772987
Angular Gyrus	2.17674	1.51406		Superior longitudinal fasciculus (temp)	1.12821	0.490966
Lateral Occipital Cortex, superior division	3.16845	2.40255
Lateral Occipital Cortex, inferior division	2.15438	0.891269
Intracalcarine Cortex	1.1464	0.897835
Frontal Medial Cortex	0.00636566	0.0773235
Supplementary Motor Cortex	0.343908	0.5277
Subcallosal Cortex	0.0663156	0.205984
Paracingulate Gyrus	0.0257824	0.655572
Cingulate Gyrus, anterior division	0.304255	0.586676
Cingulate Gyrus, posterior division	0.27678	0.558385
Precuneous Cortex	0.713552	1.03153
Cuneal Cortex	0.310744	0.430374
Frontal Orbital Cortex	5.14611	0.516802
Parahippocampal Gyrus, anterior division	0.239834	0.145145
Parahippocampal Gyrus, posterior division	0.818399	0.505469
Lingual Gyrus	2.2673	1.37141
Temporal Fusiform Cortex, anterior division	0.267712	0.0141066
Temporal Fusiform Cortex, posterior division	0.862306	0.345157
Temporal Occipital Fusiform Cortex	1.32286	1.2431
Occipital Fusiform Gyrus	2.00126	0.968268
Frontal Operculum Cortex	4.11099	0.378135
Central Opercular Cortex	4.66117	0.708104
Parietal Operculum Cortex	2.13227	0.650294
Planum Polare	2.00766	0.1794
Heschl's Gyrus	2.1037	0.136244
Planum Temporale	1.66315	0.125334
Occipital Pole	2.89504	1.56496

[truncated: 13 more sheets: Suppl. Figure 4b, Suppl. Figure 4c, Suppl. Figure 5, Suppl. Figure 6, Suppl. Figure 7, Suppl. Figure 8a, Suppl. Figure 8b, Suppl. Figure 9, Suppl. Figure 10, Suppl. Figure 11a, Suppl. Figure 11b, Suppl. Figure 12, Suppl. Figure 13]
